# Supplementary material for: Unlocking private finance for nature: Addressing barriers and reframing risk-return dynamics
Source: iScience. 2025 Oct 6;28(11):113669. doi: 10.1016/j.isci.2025.113669 (PMC12554147; doi:10.1016/j.isci.2025.113669)
Supplement: Data S1. Reviewed articles [file mmc1.xlsx]

## Sheet: Sheet1
No.	Article Name	Author	Year	Journal	DOI	Short abstract	Keywords	Theme	Type of article	Search type
1	Progress in wetland restoration ecology	Zedler, J.B	2000	Trends in ecology & evolution, 15(10), pp.402-407	https://doi.org/10.1016/S0169-5347(00)01959-5	It takes more than water to restore a wetland. Now, scientists are documenting how landscape setting, habitat type, hydrological regime, soil properties, topography, nutrient supplies, disturbance regimes, invasive species, seed banks and declining biodiversity can constrain the restoration process. Although many outcomes can be explained post hoc, we have little ability to predict the path that …	Wetland restoration	Ecosystem specificity	Research article	Web of Science
2	Scale and cross-scale dynamics: governance and information in a multilevel world	Cash, D.W., Adger, W.N., Berkes, F., Garden, P., Lebel, L., Olsson, P., Pritchard, L. and Young, O.	2006	Ecology and society, 11(2)	https://doi.org/10.5751/ES-01759-110208	The paper highlight complex cross-scale and cross-level interactions in environmental management. Addressing this complexity requires integrating insights from multiple disciplines and cases. We propose that institutional interplay across levels and scales shapes these dynamics. Co-management structures and boundary management—through knowledge co-production, mediation, and negotiation—can enhanc…	Scaling up NbS	Policy	Research article	Citation Analysis
3	Life-cycle cost–benefit analysis of extensive vegetated roof systems	Carter, T., & Keeler, A.	2008	Journal of Environmental Management, 87(3), 350–363	https://doi.org/10.1016/j.jenvman.2007.01.024	Green roofs offer environmental benefits like stormwater management, temperature reduction, and air quality improvement. A life-cycle cost analysis shows they are currently 10-14% more expensive than traditional roofs, but a 20% cost reduction would make them more economically viable. Given their positive impact, incentives such as subsidies from municipal are recommended to encourage adoption in…	Green roofs, subsides	Finance, Ecosystem specificity	Research article	Citation Analysis
4	Assessments of citizen willingness to support urban forestry: An empirical study in Alabamay.	Zhang, Y., & Zheng, B.	2011	Arboriculture and Urban Forestry, 37(3), 118–125	https://doi.org/10.48044/jauf.2011.016	A survey in Alabama examined urban residents’ attitudes toward trees and support for urban tree programs. People generally prefer trees, especially those with higher education, valuing their aesthetic benefits but concerned about risks. Willingness to donate is lower than the perceived fair contribution through taxation, with awareness of tree services increasing donations. Alcohol and tobacco ta…	Urban forestry	Finance, Risk perception, Ecosystem specificity	Research article	Citation Analysis
5	Economics of forests and REDD+ projects: Translating lessons learned into national REDD+ implementation	Zaballa Romero, M.; Traerup, S.; Wieben, E.; Ravnkilde Moeller, L.; Koch, A.	2012	UNEP Risø Centre on Energy, Climate and Sustainable Development	ISBN: 978-87-92706-66-9	The financial implications of implementing a new forest management paradigm have not been well understood and have often been underestimated. Resource needs for e.g., stakeholder consultation, capacity building and addressing the political economy are seldom fully accounted for in the resource needs estimates put forward in connection to REDD+. This report investigates the economics of implementi…	Redd; forests; Deforestation; economic analysis	Finance, Ecosystem specificity	Technical Report	Google Scholar (site:gov)
6	Payments for ecosystem services and the financing of global biodiversity conservation	Hein, L., Miller, D. C., & de, Groot, R.	2013	Current Opinion in Environmental Sustainability, 5(1), 87–93	https://doi.org/10.1016/j.cosust.2012.12.004	Addressing global biodiversity loss requires increased conservation funding, especially in developing countries. While Payment Mechanisms for Ecosystem Services (PES) offer valuable support, they are insufficient alone. This study reviews conservation funding flows and PES’s potential and limitations. Additional targeted funding mechanisms are needed to effectively reduce biodiversity loss.	PES, biodiversity, conservation	Finance, Ecosystem specificity	Research article	Citation Analysis
7	The innovation deficit in urban water: The need for an integrated perspective on institutions, organizations, and technology.	Kiparsky, M., Sedlak, D. L., Thompson, B. H., & Truffer, B.	2013	Environmental Engineering Science, 30(8), 395–408	https://doi.org/10.1089/ees.2012.0427	Transitions in urban water systems face constraints from the interplay of institutional and technological change. While technological innovation improves efficiency, infrastructure transformation also depends on political, social, and economic factors. Institutional innovation is equally crucial in reinventing urban water systems. Researchers must recognize the interconnectedness of technology, i…	infrastructure, innovation systems, policy: sustainability, urban water	Equity/Social Justice, Policy, Ecosystem specificity	Research article	Citation Analysis
8	The effect of landscape trees on residential property values of six communities in Cincinnati, Ohio.	Dimke, K. C., Sydnor, T. D., & 7 Gardner, D. S.	2013	Arboriculture and Urban Forestry, 39(2), 49–55.	https://doi.org/10.48044/jauf.2013.007	Urban forests provide significant environmental and social benefits, yet financial support for urban forestry is declining. This study analyzed property values in six Cincinnati communities using the hedonic method. Findings highlight the economic value of urban trees, reinforcing the need for continued investment in urban forestry.	urban forestry, property values, tree canopy, hedonic analysis, economic benefits	Finance, Equity/Social Justice, Ecosystem specificity	Research article	Citation Analysis
9	Urban agriculture of the future: An overview of sustainability aspects of food production in and on buildings	Specht, K., Siebert, R., Hartmann, I., Freisinger, U. B., 40 Sawicka, M., Werner, A., Dierich, A	2014	Agriculture and Human Values, 31(1), 33–51	https://doi.org/10.1007/s10460-013-9448-4	Innovative forms of green urban architecture aim to combine food, production, and design to produce food on a larger scale in and on buildings in urban areas.	Agriculture, urban, Investment costs	Ecosystem specificity	Research article	Citation Analysis
10	Factors influencing buyers’ willingness to offer price premiums for carbon credits sourced from urban forests.	Poudyal, N. C., Bowker, J. M., & Siry, J. P.	2015	International Journal of Sustainable Society, 7(3), 205.	https://doi.org/10.1504/IJSSOC.2015.071302	Marketing urban forest carbon credits can help cities achieve financial and environmental goals. This study surveyed businesses in carbon trading to assess factors influencing willingness to pay a premium. Results show businesses value urban forest credits, with premiums influenced by ownership type, size, and operational scope. Recognition of purchase and perceived co-benefits also impact pricin…	Ecoystem services, urban trees	Ecosystem specificity	Research article	Citation Analysis
11	Socially acceptable urban agriculture businesses	Specht, K., Weith, T., Swoboda, K., & Siebert, R	2016	Agronomy for Sustainable Development	https://doi.org/10.1007/s13593-016-0355-0	The success of urban agriculture depends on societal preferences and acceptance. A Berlin survey found strong support for accessible green spaces like rooftop gardens but lower acceptance for intensive or non-accessible systems. Rooftop and fringe farming were favoured, while multi-story and aquaponic farms faced rejection. Consumers preferred horticultural products but largely rejected intensive…	Urban agriculture	Equity/Social Justice, Ecosystem specificity	Research article	Citation Analysis
12	Trends in financial damage related to urban tree failure in the Netherlands.	van Haaften, M. A., 44 Meuwissen, M. P. M., Gardebroek, C., & Kopinga, J	2016	Urban Forestry & Urban Greening, 15, 15–21.	https://doi.org/10.1016/j.ufug.2015.11.002	Risk assessments on trees in urban areas and roadside plantings have become common practice and a large body of information exists on qualitative aspects on the risks of tree failure. Results demonstrate a significant annual increase in tree failure as well as in paid compensations	Urban tree failure	Risk perception, Ecosystem specificity	Research article	Citation Analysis
13	Implementing Nature-Based Solutions in Urban Areas: Financing and Governance Aspects	Droste, N., Schröter-Schlaack, 50 C., Hansjürgens, B., & Zimmermann, H.	2017	Nature-Based Solutions to Climate Change Adaptation in Urban Areas: Linkages between Science, Policy and Practice	https://doi.org/10.1007/978-3-319-56091-5_18	Despite growing political interest, funding for urban nature-based solutions remains limited due to municipal revenue constraints. Taxes, service fees, and fiscal transfers often prioritise social expenditures, leaving little for green infrastructure. This chapter examines fiscal and constitutional restrictions and explores solutions for increasing investments in multifunctional urban nature-base…	NbS finance	Finance, Equity/Social Justice, Ecosystem specificity	Book chapter	Citation Analysis
14	Recognising barriers to implementation of Blue- Green Infrastructure: a Newcastle case study	O’Donnell, E. C., Lamond, J. E., & Thorne, C. R.	2017	Urban Water Journal, 1–11.	doi.org/10.1080/1573062X.2017.1279190	Green roofs offer environmental benefits like stormwater management, temperature reduction, and air quality improvement. A life-cycle cost analysis shows they are currently 10-14% more expensive than traditional roofs, but a 20% cost reduction would make them more economically viable. Given their positive impact, incentives such as subsidies from municipal are recommended to encourage adoption in…	Blue-green infrastructure	Finance/Investment, Ecosystem specificity	Research article	Citation Analysis
15	THE IMPORTANCE OF BANK CREDITS FOR AGRICULTURAL FINANCING IN SERBIA	Popović, S., Janković, I., & Žaklina, S.	2018	Vol. 65 No. 1 (2018): Economics of Agriculture	https://doi.org/10.5937/ekoPolj1801065P	Agricultural loans present unutilized bank credit market segment in Serbia. This is not only missed profit opportunity for banks, but also serious deficiency that slows down the development of agriculture and rural areas. Paper uses FADN, NBS and bank balance sheet data in order to analyse supply and demand side of this credit market segment, with the aim to better understand the conditions for i…	Agriculture, NbS	Risk perception, Ecosystem specificity	Research article	Citation Analysis
16	Private funding is essential to leverage forest and landscape restoration at global scales	Löfqvist, S. and Ghazoul, J.	2019	Nature Ecology Evolution 3, 1612–1615.378	https://doi.org/10.1038/s41559-019-1031-y	Private-sector capital is needed to scale-up forest and landscape restoration initiatives globally. To ensure the delivery of social and environmental restoration objectives, investors need to be matched appropriately to different types of restoration projects, while policies need to realign investment incentives away from degradation-driving activities.	Private finance, landscape, restoration	Finance, Social/equity, Ecosystem specificity	Comment	Web of Science
17	Constraints and opportunities for market-based finance for the restoration and protection of blue carbon ecosystems	Vanderklift, M., Marcos-Martinez, R., Butler, J., Coleman, M., Lawrence, A., Prislan, H., Steven, A., and Thomas, S.	2019	Marine Policy 107, 103429	https://doi.org/10.1016/j.marpol.2019.02.001	The restoration of blue carbon ecosystems—mangroves, seagrasses, and tidal marshes—can offset emissions and support coastal livelihoods but faces funding constraints. Private investors require reliable financial returns, risk management, and policy stability, while legal complexities further hinder investment. Solutions include stronger stakeholder engagement, knowledge transfer, and strategic pu…	Blue carbon, ecosystem restoration, investment barriers, climate mitigation, policy coordination	Finance, Risk perception, Policy, Ecosystem specificity	Research article	Citation Analysis
18	Scaling-up nature-based solutions. Lessons from the Living Melbourne strategy	Fastenrath, S; Bush, J; Coenen, L	2020	Geoforum	https://doi.org/10.1016/j.geoforum.2020.07.011	Nature-based solutions (NBS) address socio-ecological challenges, but scaling them up remains complex. Using Melbourne’s urban forest strategy as a case study, this paper examines scaling-up mechanisms and institutional challenges. Misinterpretation of scale can lead to suboptimal resilience outcomes, requiring interdisciplinary expertise for effective implementation. Intermediaries play a crucia…	nature-based solutions, urban forests	Policy/Institutional barriers, Ecosystem specificity	Research article	Citation Analysis
19	Blue restoration–building confidence and overcoming barriers	Brown, B.M., Shribman, Z.I. and Lovelock, C.E.	2020	Frontiers in Marine Science, 7, p.541700	https://doi.org/10.3389/fmars.2020.541700	Blue ecosystem restoration is essential but remains experimental and small-scale. Identifying environmental, technical, social, economic, and political barriers can help scale up efforts. This study provides solutions for barrier-informed restoration planning, illustrated through successful case studies. It aims to build confidence among society, governments, and practitioners for larger-scale bl…	Blue ecosystems, financing barriers	Equity/Social Justice, Ecosystem specificity	Research article	Google Scholar
20	Economic valuation of green and blue nature in cities: a meta-analysis	Bockarjova, M., Botzen, W., and Koetse, M.	2020	Ecological Economics 169, 106480	https://doi.org/10.4371016/j.ecolecon.2019.106480	Urban nature provides significant but often underrecognized economic value. This meta-analysis examines 60 studies, assessing stated preference valuations from over 41,000 respondents worldwide.	Urban nature, economic valuation, ecosystem services	Monitoring/Measurement, Ecosystem specificity	Research article	Citation Analysis
21	State of the Art and Latest Advances in Exploring Business Models for Nature-Based Solutions	Mayor, B; Toxopeus, H; McQuaid, S; Croci, E; Lucchitta, B; Reddy, SE; Egusquiza, A; Altamirano, MA; Trumbic, T; Tuerk, A; García, G; Feliu, E; Malandrino, C; Schante, J; Jensen, A; Gunn, EL	2021	MDPI Sustainability	https://doi.org/10.3390/su13137413	Funding remains a major challenge for mainstreaming nature-based solutions (NBS) due to their complex multi-stakeholder benefits. Since 2017, EU-funded projects have built knowledge on NBS financing and business models, particularly in urban contexts. An EU Task Force first compiled evidence on financing approaches, followed by innovation actions testing new models and tools. This paper analyses …	nature-based solutions, finance	Finance/Investment, Ecosystem specificity	Research article	Web of Science
22	Reviewing financing barriers and strategies for urban nature-based solutions	Toxopeus, H; Polzin, F	2021	Journal of Environmental Management	https://doi.org/10.1016/j.jenvman.2021.112371	Financing urban nature-based solutions (NBS) remains a key barrier to sustainability, climate mitigation, and adaptation. This study reviews financing challenges across four urban domains and identifies two major barriers: lack of coordination between public and private financiers and difficulty integrating NBS benefits into valuation frameworks. Current strategies focus on improving valuation me…	nature-based solutions, finance	Finance, Monitoring, Ecosystem specificity	Research article	Web of Science
23	Conceptual and Operational Integration of Governance, Financing, and Business Models for Urban Nature-Based Solutions	Egusquiza, A; Arana-Bollar, M; Sopelana, A; Almenar, JB	2021	MDPI Sustainability	https://doi.org/10.3390/su132111931	Governance, financing, and business models are crucial but often overlooked in urban nature-based solutions (NBS). This paper presents a framework and preselection web tool linking these elements to support decision-making. A WHAT-WHO-HOW framework structures NBS projects by context and suitable models, based on literature and 50 case studies. A suitability matrix pairs NBS types with appropriate…	nature-based solutions, finance	Finance, Policy , Monitoring, Ecosystem specificity	Research article	Citation Analysis
24	Actions for adaptation and mitigation to climate change: Madrid case study	Oquendo-Di Cosola, V; Sánchez-Reséndiz, JA; Olivieri, L; Olivieri, F	2021	https://www.redalyc.org/journal/430/43068839009/html/	https://doi.org/10.17533/udea.redin.20200795	Systemic innovation is key to transforming cities for climate resilience, integrating environmental, economic, and governance changes. This research defines a framework for implementing nature-based solutions (NBS) in cities, emphasising the need to quantify their socio-economic and environmental benefits. Focusing on Madrid, it analyses European sustainable development measures and case studies …	nature-based solutions, finance	Finance, Policy, Monitoring, Ecosystem specificity	Research article	Citation Analysis
25	State of the Art and Latest Advances in Exploring Business Models for Nature-Based Solutions	Mayor, B., Toxopeus, H., McQuaid, S., Croci, E., Lucchitta, B., Reddy, S. E., Egusquiza, A., Altamirano, M. A., Trumbic, T., Tuerk, A., García, G., Feliu, E., Malandrino, C., Schante, J., Jensen, A., & López Gunn, E.	2021	Sustainability, 13(13)	https://doi.org/10.3390/su13137413	Nature-based solutions (NBS) address urban challenges but face significant financing barriers. Since the European Commission (EC) defined NBS in 2017, funding complexities have hindered mainstream adoption due to their multi-benefit, multi-stakeholder nature. EU-funded research has expanded knowledge on financing and business models, with early projects compiling evidence and later initiatives te…	sustainable business models; nature-based solutions; urban planning; NBS implementation	Finance/Investment, Ecosystem specificity	Research article	Web of Science
26	To capitalise on the Decade of Ecosystem Restoration, we need institutional redesign to empower advances in restoration ecology and rewilding	Jepson, PR	2022	People and Nature	https://doi.org/10.1002/pan3.10320	The UN Decade of Ecosystem Restoration calls for a shift from rigid biodiversity protection to dynamic ecosystem recovery. Rewilding science highlights the need for functional restoration, but institutional constraints hinder innovation. Five key actions can drive change: promoting a hopeful nature recovery narrative, creating innovation zones to test policies, developing functional classificatio…	ecosystem restoration, rewilding, policy innovation, biodiversity recovery, nature-based solutions	Policy, Ecosystem specificity	Research article	Web of Science
27	What?s behind the barriers? Uncovering structural conditions working against urban nature-based solutions	Dorst, H; van der Jagt, A; Toxopeus, H; Tozer, L; Raven, R; Runhaar, H	2022	Landscape and Urban Planning	https://doi.org/10.1016/j.landurbplan.2021.104335	Nature-based solutions (NBS) offer innovative ways to address urban sustainability challenges but are not yet mainstream. A comparative study across six European countries identifies seven key barriers, including governance limitations, low private sector engagement, policy gaps, and competition for space. Overcoming these requires tailored, systemic approaches rather than one-size-fits-all solut…	nature-based solutions, finance	Policy, Ecosystem specificity	Research article	Citation Analysis
28	Understanding the economic barriers to the adoption of agroforestry: A Real Options analysis.	Abdul-Salam, Y., Ovando, P. and Roberts, D.,	2022	Journal of Environmental Management	https://doi.org/10.1016/j.jenvman.2021.113955	Agroforestry can support climate and biodiversity goals while enhancing farm productivity, but its UK adoption remains limited. This study uses Real Options techniques to assess how agriculture, forestry returns, and carbon pricing influence adoption. Findings show agroforestry is less likely in upland areas due to lower sequestration benefits. Upfront support payments increase adoption likelihoo…	Agroforestry, upfront payments	Finance,Ecosystem specificity	Research article	Google Scholar
29	Nature as an asset class or public good? The economic case for increased public investment to achieve biodiversity targets	Kedward, Katie and zu Ermgassen, Sophus O. S. E. and Ryan-Collins, Josh and Wunder, Sven	2022	SSRN	https://dx.doi.org/10.2139/ssrn.4306836	Relying on private institutional investors for biodiversity funding is flawed due to high transaction costs, conflicts of interest, and trade-offs between ecological effectiveness and investor returns. Market-led conservation often fails to deliver, while de-risking strategies using public funds may not be as effective as assumed. Instead, direct public investment in nature, integrated into green…	Private finance, biodiversity, Market-led conservation	Risk, Transaction costs, Policy, Ecosystem specificity	Research article	Citation Analysis
30	Protected Areas and Nature Recovery: Achieving the goal to protect 30% of UK land and seas for nature by 2030	Bailey, J., Schéré, C., et al.	2022	British ecological society	https://www.britishecologicalsociety.org//wp-content/uploads/2022/04/BES_Protected_Areas_Report.pdf	Area-based conservation on land and at sea will be a critical component of the United Kingdom’s (UK’s) efforts towards addressing the connected climate and ecological crises, for which the recovery of nature is crucial. The BES policy report provides an overview of the available ecological evidence on this topic, synthesised in response to the UK government’s policy to protect 30% of all four nat…	Area-based conservation	Policy/Institutional barriers	Research article	Google Scholar
31	Towards a more robust approach for the restoration of mangroves in Vietnam	Hai, N., Dell, B., and Phuong, V.	2022	Annals of Forest Science 77, 18	https://doi.org/10.1007/s13595-020-0921-0	Mangrove forests face global threats but offer significant climate mitigation potential. Vietnam’s large-scale reforestation efforts highlight key success factors and failures. Project failures stem from poor site selection, lack of understanding of mangrove loss, and insufficient local engagement. Addressing these challenges with better incentives, informed planning, and robust monitoring of bot…	Mangroves, restoration	Monitoring/Measurement, Ecosystem specificity	Research article	Citation Analysis
32	Barriers and enablers for upscaling coastal restoration	Sánchez-Arcilla, A., Cáceres, I., and Le Roux, X.	2022	Nature-Based Solutions 3, 100032	https://doi.org/10.1016/j.nbsj.2022.100032	Coastal restoration faces distrust and limited scaling due to poorly coordinated interventions and inadequate monitoring. Despite existing technical, financial, and governance capabilities, restoration efforts remain fragmented. This paper advocates for systemic restoration integrating Nature-based Solutions (NbS) to enhance climate resilience, biodiversity, and blue carbon while reducing coastal…	Coastal restoration, Nature-based Solutions, climate resilience, blue carbon, governance	Risk, Policy/Governance, Monitoring	Research article	Web of Science
33	Scaling-up nature-based solutions. Lessons from the Living Melbourne strategy	Fastenrath, S., Bush, J. and Coenen, L.	2022	Geoforum, 116, pp.63-72	https://doi.org/10.1016/j.geoforum.2020.07.011	Nature-based solutions (NBS) are vital for tackling socio-ecological challenges, including biodiversity loss, air pollution, and urban heat. Scaling-up NBS, through urban forests and green infrastructure, requires interdisciplinary collaboration to navigate ecological, institutional, and socio-cultural complexities. The case of "Living Melbourne – Our Metropolitan Urban Forest" highlights the nee…	nature-based solutions, governance	Policy/Institutional barriers, Ecosystem specificity	Research article	Web of Science
34	Marine nature-based solutions: Where societal challenges and ecosystem requirements meet the potential of our oceans	Riisager-Simonsen, C., Fabi, G., van Hoof, L., Holmgren, N., Marino, G. and Lisbjerg, D.	2022	Marine Policy, 144, p.105198.	https://doi.org/10.1016/j.marpol.2022.105198	Nature-Based Solutions (NbS) have rapidly gained traction in EU policies but remain underdeveloped in marine contexts. Their integration into biodiversity strategies and sustainable finance frameworks will increase demand for evidence-based assessments. This paper analyses key definitions, categories, and case studies to explore marine NbS potential. Coastal and open-ocean applications could supp…	Nature-based solutions, Nature inclusive design , Biodiversity net gain, Nature positive, Ecosystem-based management, Blue economy	Finance/Investment, Policy/Institutional barriers, Ecosystem specificity	Research article	Web of Science
35	Returns on investment in conservation of tropical basins including the issuance of carbon credits	Alvarez-Villa, OD; Franco, D; Vergara, S; García, V; Cortés, M; Giraldo, J; Montoya, J; Gómez, J; Peña, N; Rogeliz, C	2023	Nature communications	https://doi.org/10.4995/Ia.2023.19198	This study analyses the return on investment for conservation projects in Colombia’s Chinchina river basin. Nature-based solutions (NbS) are proposed to enhance sediment retention, carbon sequestration, and hydric regulation. Financial viability is assessed using return-on-investment analysis, considering costs, savings, and carbon credit benefits. Results indicate viability only when carbon cred…	conservation, market mechanisms, NbS	Finance/Investment	Research article	Citation Analysis
36	Financing Nature-Based Solutions for Adaptation at Scale: Learning from Specialised Investment Managers and Nature Funds	Van Raalte, D. and Ranger, N.	2023	Global center on Adaptation and Environment change institute	https://www.eci.ox.ac.uk/sites/default/files/2023-12/Financing_NbS_for_Adaptation-GCAOxford2023-finalv2.pdf	This report examines global nature finance to identify strategies for mobilising investment in nature-based solutions (NbS) for adaptation, with a focus on Bangladesh. Key barriers include the novelty and long time scales of NbS, local specificity limiting scalability, low commercial returns, and challenges in quantifying benefits. A weak policy environment and lack of financial frameworks furthe…	NbS, Nature finance	Finance, Policy	Technical Report	Google Scholar (site:org)
37	Mobilizing Private Finance for Nature: A World Bank Group Paper on Private Finance for Biodiversity and Ecosystem Services	Blarel, B.P., Ruta, G., Gavryliuk, O., Poisson, P.E., Stewart, F.E., Power, S.E., Guillon, B.M.C., Likhachova, I. and Choux, L.M.	2023	Policy Commons	https://coilink.org/20.500.12592/mrfnzx	The analysis looks at two key approaches to mobilizing private finance for biodiversity. First, it assesses opportunities for financing green, that is, the financing of projects that contribute, or intend to contribute, to the conservation, restoration, and sustainable use of biodiversity and its services to people. Second, it looks at greening finance, that is, directing financial flows away fro…	Biodiversity, private finance, financing green	Finance/Investment, Ecosystem specificity	Technical Report	Google Scholar
38	Incentives and barriers to private finance for forest and landscape restoration	Löfqvist, S., Garrett, R. D., and Ghazoul, J.	2023	Nature Ecology Evolution 7, 707–715	https://doi.org/10.1038/s41559-023-01986-8	Private finance can accelerate global forest and landscape restoration but faces key incentives and barriers. Corporations invest to meet emissions targets and enhance sustainability branding, while asset managers perceive restoration as high-risk with low returns. Funding favours low-risk areas and corporate-linked regions, often overlooking natural regeneration. Expanding markets, strong public…	Private finance, landscape, restoration	Finance, Risk, Policy, Ecosystem specificity	Research article	Web of Science
39	Biodiversity Finance	Flammer, C., Giroux, T., & Heal, G	2023	National Bureau of Economic Research	https://doi.org/10.3386/w31022	Biodiversity finance, which channels private capital into conservation and restoration, is a growing area in sustainable finance. This study distinguishes between pure private capital and blended finance, where public or philanthropic funds help reduce investment risks. Analysis of deal-level data shows that high-return, low-risk projects attract private capital, while others require significant …	biodiversity finance, blended finance, conservation investment	Finance/Investment, Risk perception, Blended finance	Working paper	Citation Analysis
40	Clustering Business Models of Heterogeneous Nature-Based Solutions Implementing Innovative Governance and Financing Concepts	Stork, S., Pölling, B., Lorleberg, W., Morgenstern, R., & Feil, J.-H.	2023	Land, 12(12), 2116	https://doi.org/10.3390/land12122116	Nature-based solutions (NBSs) face governance and financing barriers despite their sustainability. This study applies the Nature-based Sustainability Business Model Canvas (NB S BMC) to 23 case studies across four cities. Business models are categorised into public provision, sales, and diversified types. Findings highlight adaptable governance and diverse stakeholder involvement. The NB S BMC pr…	nature-based solutions; urban renewal; sustainable urbanisation; business model innovation; green entrepreneurship	Finance, Policy, Ecosystem specificity	Research article	Web of Science
41	A holistic approach to assessing REDD plus forest loss baselines through ex post analysis	Pauly, M; Crosse, W; Moore, C; Brown, K; Griffin, O; Mitchard, ETA; Freund, J; Tosteson, J	2024	Environment Research Letters	https://doi.org/10.1088/1748-9326/ad616c	The viability of REDD+ projects is threatened by concerns over baseline scenario integrity, leading to reduced carbon credit investment. This study introduces a transparent method using multiple control sites to establish a zone of reasonable accuracy (ZORA) for assessing REDD+ baselines. Applied in Cambodia with global and local geospatial data, results show all project baselines fall within or …	nature-based solutions, finance	Finance/Investment, Ecosystem specificity	Research article	Citation Analysis
42	Nature-based credit markets at crossroads	Swinfield, T., Shrikanth, S., Bull, J. W., et al.	2024	Nature Sustainability 7, 1217–1220	https://doi.org/10.1038/s41893- 024-45401403-w	Nature-based credit markets face a critical juncture: either continue with over-crediting practices that erode investor confidence or adopt rigorous scientific standards to ensure credibility and scalability. Key reforms include issuing credits based on demonstrable additionality, addressing leakage and permanence, and integrating strict environmental and social safeguards. By conservatively esti…	Nature-based credit markters, conservation	Equity/Social Justice	Comment	Scopus
43	Financing ecosystem restoration	Zu Ermgassen, S. and Löfqvist, S.	2024	Current Biology 34, R412–R417	https://doi.org/10.1016/j.cub.2024.02.031	Global restoration targets face slow implementation due to funding constraints, with private finance seen as key to scaling efforts. Market mechanisms like carbon and biodiversity-offsetting markets aim to attract investment but often prioritise cost-effective solutions over ecological integrity. Private finance risks misalignment with social and environmental goals, underinvesting in monitoring …	Ecosystem restoration, private finance, carbon markets, biodiversity offsetting, governance	Finance, Risk perception, Equity/Social Justice	Primer	Web of Science
44	Calculating carbon: The value of information in precision for blue carbon restoration projects	Twomey, A.J., Baker, A., Waltham, N. and Lovelock, C.E.	2024	Journal of Environmental Management 370, p.122657.	https://doi.org/10.1016/j.jenvman.2024.122657	Coastal wetland restoration can generate carbon credits but often lacks sufficient data for cost-effective decision-making. Value of Information analysis assesses the trade-off between data collection costs and project benefits. Research on Australia’s carbon market shows tidal data is valuable for decision-making, while complex hydrological models offer little additional benefit. Findings sugges…	Blue carbon; Coastal ecosystems; Coastal restoration; Hydrological restoration; Hydrology; Value of information	Finance, Ecosystem specificity	Research article	Scopus
45	An introduction to key ecological concepts, financial opportunities, and risks underpinning aspirations for nature positive	S.J. Luxton, G.S. Smith, K.J. Williams, S. Ferrier, A.J. Bond, S.M.	2024	BioScience, 74 (2024), pp. 450-466	https://doi.org/10.1093/biosci/biae040	Explains the idea of "nature positive", an approach to stop and reverse biodiversity loss. It highlights the need for strong collaboration between ecologists and business leaders, built on a shared understanding of key concepts and risks. The authors outline what “nature positive” means in ecological terms (like improving ecosystem health and diversity), how different financial tools can support …	Nature positive, biodiversity	General	Research article	Reviewer suggestion
46	Leverage points in the financial sector for seafood sustainability	J.-B. Jouffray, B. Crona, E. Wassénius, J.Bebbington, B. Scholtens	2019	Sci Adv, 5 (2019), Article eaax3324	https://doi.org/10.1126/sciadv.aax3324	This paper explores how finance can support sustainability in the seafood industry. It identifies key leverage points for firms: loan terms, stock market rules, and shareholder activism. Integrating sustainability into mainstream financial services to guide capital in more responsible directions.	Finance, seafood industry	General	Research article	Reviewer suggestion
47	Public finance allocation does not reflect biodiversity priorities.	Selomane, O., Fourie, M., Archibald, S., Pereira, L., Sitas, N. and Zoeller, K.	2025	Current Opinion in Environmental Sustainability, 16, Article 100017	https://doi.org/10.1016/j.cosust.2025.101524	Closing the biodiversity finance gap requires increasing funding for nature-positive activities and making nature-negative activities less viable. This would reduce the need for expenditure on conservation and protection from the outset, especially for restoration efforts after the fact. On average, high-income countries have the lowest gap between nature-negative and nature-positive expenditure,…	Biodiversity finance, nature positive	General	Research article	Reviewer suggestion
48	Paying for nature-based solutions: A review of funding and financing mechanisms for ecosystem services and their impacts on social equity	Thompson, A., Bunds, K., Larson, L., Cutts, B. and Hipp, J.A.,	2023	Sustainable Development, 31(4), pp.1991–2066.	https://onlinelibrary.wiley.com/doi/full/10.1002/sd.2510	Urban NbS, relying on private or market-driven finance can lead to unequal access to green spaces and ecosystem services, especially for marginalized communities. The benefits of NbS depend on how they're funded, where they're placed, and who is involved in planning. The authors offer a framework to help planners and decision-makers ensure that payment systems for NbS align with local needs and p…	Urban NbS, social equity	General	Review article	Reviewer suggestion
49	Conservation finance: What are we not doing? A review and research agenda.	Cosma, S., Rimo, G. and Cosma, S.,	2023	Journal of Environmental Management, 344, p.117649.	https://doi.org/10.1016/j.jenvman.2023.117649	Reviews the current state of research on conservation finance using a bibliometric analysis. It finds that most studies are published in ecology and environmental science journals, with little attention from the finance field. The authors highlight the need for greater involvement from finance scholars to help solve funding challenges in biodiversity conservation and identify future research oppo…	Conservation finance, biodiversity, nature	Finance	Review article	Reviewer suggestion
50	A bibliometric and systemic literature review of biodiversity finance.	Hutchinson, M.C. and Lucey, B.,	2024	Finance Research Letters, 59, p.105377.	https://doi.org/10.1016/j.frl.2024.105377	This study analyses research on biodiversity finance and finds that the literature is scattered across different fields and journals. It identifies six main focus areas, with strong attention on biodiversity issues and the limits of current financial tools. The authors highlight a major gap: few solutions are coming from the finance field itself. They call for more finance-driven approaches, espe…	Conservation finance, biodiversity, restoration	Finance/General	Review article	Reviewer suggestion
51	Paying for green: A scoping review of alternative financing models for nature-based solutions.	den Heijer, C. and Coppens, T.,	2023	Journal of Environmental Management, 345, p.117754.	https://doi.org/10.1016/j.jenvman.2023.117754	This paper reviews how alternative financing (AF) models, such as private and blended finance are used to fund nature-based solutions (NBS), especially when public budgets fall short. It explores the types of AF models available and the challenges they face within broader political, economic, legal, and social systems. The study finds that while many models exist, none can fully replace public fu…	Alternative financing, NbS	Risk perception, Equity/Social Justice, Blended finance	Review article	Reviewer suggestion
52	Do investors care about biodiversity?	Garel, A., Romec, A., Sautner, Z. and Wagner, A.F.,	2024	Review of Finance, 28(4), pp.1151–1186	https://doi.org/10.1093/rof/rfae010	This study looks at how a company’s negative impact on biodiversity measured by a new indicator called the Corporate Biodiversity Footprint (CBF) affects its stock returns. The authors find that before 2021, CBF had little impact on returns. But after key global events like the Kunming Declaration and the launch of the TNFD, companies with high biodiversity footprints saw their stock prices drop.	Biodiversity footprint, TNFD	Finance, Monitoring	Research article	Reviewer suggestion
53	Biodiversity finance: A call for research into financing nature	Karolyi, G.A. and Tobin-de la Puente, J.,	2023	Financial Management.	https://doi.org/10.1111/fima.12417	Biodiversity conservation will supersede climate change risk mitigation and adaptation as the next grand challenge for sustainable finance. Closing the financing gap between what is currently spent and what is needed to be spent over the next 10 years to mobilize private investment to maintain ecosystem integrity and biodiversity, and the services they provide, is estimated to exceed hundreds of …	Biodiversity conservation, private investment	Finance, Risk perception, Ecosystem specificity	Research article	Reviewer suggestion
54	The current state, opportunities and challenges for upscaling private investment in biodiversity in Europe	zu Ermgassen, S.O.S.E., Hawkins, I., Lundhede, T., Liu, Q., Thorsen, B.J. and Bull, J.W.	2025	Nature Ecology & Evolution, 9, pp.515–524	https://doi.org/10.1038/s41559-024-02632-0	Explores how to boost private investment in nature conservation in Europe. It finds that while there is growing interest and innovation, major barriers remain such as low profits and high risks.Private finance won't scale without strong public policies, better coordination, and government support to reduce risks and create real investment opportunities.	Privat finance, biodiversity, nature conservation	Finance/Investment, Risk perception	Research srticle	Reviewer suggestion
55	Going beyond market-based mechanisms to finance nature-based solutions and foster sustainable futures	Chausson, A., Welden, E. A., Melanidis, M. S., Gray, E., Hirons, M., & Seddon, N.	2023	PLOS Climate, 2(4), e0000169.	https://doi.org/10.1371/journal.pclm.0000169	Focusing too narrowly on market-based finance for nature-based solutions (NbS) risks greenwashing and ignoring the deeper social and economic causes of climate and biodiversity crises. While financial tools can help fill funding gaps, they aren’t enough on their own and may worsen inequality. The authors recommend combining market finance with public and community-based approaches, and urge gover…	NbS finance, governance, risk	Risk, Governance, Equity/Social Justice, Policy	Review article	Reviewer suggestion
56	Financing climate adaptation in Flemish cities: Unpacking financial strategies and policy dynamics for nature-based solutions	Op de Beeck, T., den Heijer, C., & Coppens, T.	2024	Landscape and Urban Planning, 248, 105094.	https://doi.org/10.1016/j.landurbplan.2024.105094	While cities recognize the importance of NbS, actually implementing them has been slow, mainly due to funding challenges. The paper focuses on how cities use public financing (instead of private funding) across three project stages. In the design phase, city administrations build political and internal support by creating integrated NbS plans. During the implementation phase, they use those plans…	Public financing, project stages, Urban NbS	Finance, Policy, Ecosystem specificity	Research article	Reviewer suggestion
57	How Could the Financial Sector Contribute to Limiting Biodiversity Loss? A Systematic Review	Junge, L., Feuer, Y.-S. L., & Sassen, R.	2023	SSRN	https://dx.doi.org/10.2139/ssrn.4348695	This paper looks at how the private finance sector can help stop biodiversity loss. It reviews existing research and finds that the topic is still new and not well developed. The authors identify three main ways finance can support biodiversity: raising awareness, finding business opportunities, and improving biodiversity reporting. They argue that finance has the power to drive positive change, …	Private finance, biodiversity	Finance, Policy	Systematic Review article	Reviewer suggestion
58	How social considerations improve the equity and effectiveness of ecosystem restoration.	Löfqvist, S., Kleinschroth, F., Bey, A., de Bremond, A., DeFries, R., Dong, J., Fleischman, F., Lele, S., Martin, D.A., Messerli, P. et al.	2023	BioScience, 73(2), pp.134–148.	https://doi.org/10.1093/biosci/biac099	Ecosystem restoration is an important means to address global sustainability challenges. However, scientific and policy discourse often overlooks the social processes that influence the equity and effectiveness of restoration interventions. In the present article, we outline how social processes that are critical to restoration equity and effectiveness can be better incorporated in restoration sc…	Equity, Social processes, restoration	Equity/Social Justice	Research article	Reviewer suggestion
59	“Flash blending” development finance: how to make aid donor–private sector partnerships help meet the SDGs	Cohen, M.J., Godfrey, C., Jeune, H. & Kindornay, S.	2021	Development in Practice, 31(7), pp.946–960.	https://doi.org/10.1080/09614524.2021.1911948	Examines “flash blending,” i.e., rapid partnerships between aid donors and private finance, assessing whether these structures genuinely mobilise additional resources for SDGs or mainly subsidize private interests	Flash blending; donor–private partnerships	Blended finance	Research article	Reviewer suggestion
60	Blended Finance: What it is, how it works and how it is used. Oxfam International and European Network on Debt and Development (Eurodad)	Pereira, J.,	2017	Oxfam	https://www.oxfam.org/en/research/blended-finance-what-it-how-it-works-and-how-it-used	Critical civil society report that defines blended finance, reviews its mechanisms, and highlights risks such as lack of developmental additionality and potential for subsidizing private investors without accountability.	Blended finance	Blended finance	Research article	Reviewer suggestion
61	The role of international cooperative initiatives in financing biodiversity	Negacz, K., Petersson, M., de With, M., Widerberg, O., Kok, M. & Pattberg, P.	2022	Institute for Environmental Studies (IVM), Vrije Universiteit Amsterdam. Report No. R-22/02.	https://www.doi.org/10.17605/OSF.IO/TFB9Q	This paper looks at ifinternational cooperative initiatives (ICIs) as vehicles for biodiversity finance, mapping how they mobilize resources, pool risks, and monitor outcomes. Finds progress but also governance and accountability gaps.	Biodiversity finance, ICIs	Biodiversity finance	Research article	Reviewer suggestion
62	Bridging funding gaps for climate and sustainable development: Pitfalls, progress and potential of private finance	Clark, R., Reed, J. & Sunderland, T.	2018	Land Use Policy, 71, pp.335–346.	www.doi.org/10.1016/j.landusepol.2017.12.013	Opportunities and risks of mobilising private finance for sustainable land use. Notes persistent barriers (high risk, low returns), but also discusses enablers and innovative financial models.	Private finance; land use	Climate finance	Research article	Reviewer suggestion
63	Double dividend? Transnational initiatives and governance innovation for climate change and biodiversity	Harriet Bulkeley, Michele Betsill, Anouk Fransen, Stacy VanDeveer	2023	Oxford Review of Economic Policy, Volume 39, Issue 4, Winter 2023, Pages 796–809,	https://www.doi.org/10.1093/oxrep/grad046	Looks at transnational climate and biodiversity initiatives deliver a “double dividend” of ecological outcomes and governance innovation. Finds mixed results, highlighting uneven legitimacy and effectiveness.	Climate and biodiversity governance; biodiversity, double dividend	Transnational Initiatives	Research article	Reviewer suggestion
